# Supplementary material for: Transcriptomic Analysis of the Response of the Toxic Dinoflagellate Prorocentrum lima to Phosphorous Limitation
Source: Microorganisms. 2023 Aug 31;11(9):2216. doi: 10.3390/microorganisms11092216 (PMC10535992; doi:10.3390/microorganisms11092216)
Supplement: Supplementary file 1 [file microorganisms-11-02216-s001.zip]

Archive with 3 entries (3 files):
- Supplementary Information.pdf
- Table S1.xlsx
- Table S2.pdf
